# Supplementary material for: Flexible Implementation of the Trilinearity Constraint in Multivariate Curve Resolution Alternating Least Squares (MCR-ALS) of Chromatographic and Other Type of Data
Source: Molecules. 2022 Apr 5;27(7):2338. doi: 10.3390/molecules27072338 (PMC9000239; doi:10.3390/molecules27072338)
Supplement: Supplementary file 1 [file molecules-27-02338-s001.zip]

Archive with 1 entries (1 files):
- molecules-1639199-supplementary.pdf
